# Supplementary material for: Prevalence and Antimicrobial Resistance of Bacterial Foodborne Pathogens Isolated from Raw Bivalve Molluscs Subjected to Consumption in Poland during a Ten-Year Period
Source: Foods. 2022 Nov 4;11(21):3521. doi: 10.3390/foods11213521 (PMC9657009; doi:10.3390/foods11213521)
Supplement: Supplementary file 1 [file foods-11-03521-s001.zip]

Archive with 1 entries (1 files):
- foods-1966672-sm.pdf
